# Supplementary material for: Hyperuricemia as a Biomarker for Circadian Syndrome: A Cross-Sectional Study
Source: Clocks Sleep. 2026 Jun 4;8(2):33. doi: 10.3390/clockssleep8020033 (PMC13297815; doi:10.3390/clockssleep8020033)
Supplement: Supplementary file 1 [file clockssleep-08-00033-s001.zip]

Archive with 1 entries (1 files):
- clockssleep-4191569-supplementary.pdf
